# Supplementary material for: Liposomal Myricetin Nanoantioxidants Attenuate Methotrexate-Induced Hepatotoxicity by Modulating Oxidative Stress, Inflammation, and Apoptosis in Rats
Source: Antioxidants (Basel). 2026 Apr 4;15(4):452. doi: 10.3390/antiox15040452 (PMC13113062; doi:10.3390/antiox15040452)
Supplement: Supplementary file 1 [file antioxidants-15-00452-s001.zip]

Archive with 1 entries (1 files):
- antioxidants-4227874-supplementary.pdf
